# Supplementary material for: Comparison of Transgenerational Neurotoxicity between Pristine and Amino-Modified Nanoplastics in C. elegans
Source: Toxics. 2024 Jul 30;12(8):555. doi: 10.3390/toxics12080555 (PMC11358997; doi:10.3390/toxics12080555)
Supplement: Supplementary file 1 [file toxics-12-00555-s001.zip]

Archive with 1 entries (1 files):
- toxics-3100212-supplementary.pdf
